# Supplementary material for: Arginine metabolism has a pivotal function for the encystation of Giardia duodenalis
Source: PLoS Pathog. 2026 Jan 8;22(1):e1013851. doi: 10.1371/journal.ppat.1013851 (PMC12810918; doi:10.1371/journal.ppat.1013851)
Supplement: S1 Data — (XLSX) [file ppat.1013851.s015.xlsx]

## Sheet: Data Fig 3B
WB (AI)	P407 (AII)	P506 (AII)	GS (B)	P424 (B)	P387 (B)
0.291	2.191	1.614	0.1831	0.3395	0.3163
0.2008	1.412	1.396	0.1623	0.1533	0.2886
0.3505	1.36	1.473	0.1682	0.174	0.3047
0.4541	1.988		0.1496	0.2107	0.3154
0.2181			0.2301	0.2176
0.2603			0.2662	0.3619
0.2543				0.3401
0.2671
0.2113
0.4643

## Sheet: Data Fig 3D
WB (AI)	DH (AII)	GS (B)	P15 (E)	WB (C424A)
0.4713	1.685	0.3763	0.3678	not detectable
0.444	1.312	0.3393	0.3498	not detectable
0.498	2.124	0.3631	0.3108	not detectable

## Sheet: Data Fig 4A
WB (AI)	DH (AII)	S167G	I449V	P494L	S167G + I449V	S167G + P494L	I449V + P494L
0.2275	1.185	0.4718	0.2603	0.3982	0.4702	1.245	0.485
0.2385	1.197	0.473	0.3064	0.4568	0.5033	1.397	0.4994
0.2358	1.519	0.559	0.3351	0.5483	0.6961	1.825	0.6525

## Sheet: Data Fig 5A
WB (AI)	P407 (AII)
44.43	18.82
48.77	20.46
76.02	38.94
49.11	37.47
72.13	22.13
45.32	36.12
57.13	11.27
46.1	15.75
38.05	15.1
47.48	23.71
60.28	30.51
54.89	35.83

## Sheet: Data Fig 5B
WB_dEM	WB_EM	WB_+3 mM Arg	WB_+6 mM Arg	P407_dEM	P407_EM	P407_+3 mM Arg	P407_+6 mM Arg
7.79	47.48	64.56	79.48	3.33	23.71	43.31	52.8
5.35	60.28	63.13	74.9	2.9	30.51	43.31	65.8
4.96	54.89	69.87	75.55	4.23	35.83	56.29	58.2

## Sheet: Data Fig 5D
P407 WT	P407 ADI	WB6 WT	WB6 ADI
1.814	0.922	0.281	0.15
1.577	1.262	0.247	0.162
1.497	1.43	0.399	0.8017
1.342	1.127	0.6553	0.06231

## Sheet: Data Fig 5E
P407 WT	P407 ADI	WB6 WT	WB6 ADI
18.82	44.43	44.43	82.34
20.46	42.99	48.77	22.45
38.94	58.95	76.02	40.38
37.47	58.71	49.11	64.28
22.13	34.97	72.13	47.52
36.12	44.13	45.32	42.9

## Sheet: Data Fig 6B
WB (RKI)	WB (UCD)	ADI-KO:A12	ADI-KO:E10
78.49	73.01	4.19	6.1
57.36	63.27	18.24	10.08
61.02	53.16	7.28	9.4

## Sheet: Data Fig 6D
WB (AI)	ADI-KO	ADI-KO::ADI-AI-3HA	ADI-KO::ADI-AII-3HA	P407 (AII)
72.7611	7.89352	35.5185	26.7649	28.481
71.8614	8.39809	37.5797	31.503	25.6343
39.9745	13.1263	56.9606	54.7953	22.4074
43.4901	13.0711	57.733	34.1032	22.0649
82.7077	10.2347	42.074	31.6381	18.9039
75.0981	18.608	49.9622	40.8025	34.7269
44.5711	16.9591	46.6197	37.6662	32.6438
66.7223	21.693	47.6658	43.3151	42.8476
51.1799	16.9908			35.9832
48.2022	17.2927			34.4387
